# Supplementary material for: Association of lipid composition and unsaturated fatty acids of VLDL with atrial remodeling in metabolic syndrome
Source: Sci Rep. 2023 Apr 21;13:6575. doi: 10.1038/s41598-023-33757-0 (PMC10121655; doi:10.1038/s41598-023-33757-0)
Supplement: Supplementary file 1 — Supplementary Information. [file 41598_2023_33757_MOESM1_ESM.xlsx]

## Sheet: mz values
class	feature	m/z value
CE	CE 10:0;0	558.525
CE	CE 11:0;0	572.541
CE	CE 11:1;0	570.525
CE	CE 12:0;0	586.556
CE	CE 13:0;0	600.572
CE	CE 14:0;0	614.587
CE	CE 14:1;0	612.572
CE	CE 15:0;0	628.603
CE	CE 15:1;0	626.587
CE	CE 16:0;0	642.619
CE	CE 16:1;0	640.603
CE	CE 16:2;0	638.588
CE	CE 17:0;0	656.635
CE	CE 17:1;0	654.619
CE	CE 17:2;0	652.604
CE	CE 18:0;0	670.649
CE	CE 18:1;0	668.633
CE	CE 18:2;0	666.619
CE	CE 18:3;0	664.604
CE	CE 19:0;0	684.665
CE	CE 19:1;0	682.65
CE	CE 19:2;0	680.634
CE	CE 19:3;0	678.619
CE	CE 20:1;0	696.666
CE	CE 20:2;0	694.649
CE	CE 20:3;0	692.634
CE	CE 20:4;0	690.618
CE	CE 20:5;0	688.602
CE	CE 21:0;0	712.697
CE	CE 21:2;0	708.666
CE	CE 22:0;0	726.712
CE	CE 22:1;0	724.697
CE	CE 22:5;0	716.634
CE	CE 22:6;0	714.618
CE	CE 23:0;0	740.728
CE	CE 23:2;0	736.697
CE	CE 24:0;0	754.744
CE	CE 24:1;0	752.729
CE	CE 24:2;0	750.713
Cer	Cer 32:1;2	568.495
Cer	Cer 32:1;3	584.49
Cer	Cer 32:2;2	566.479
Cer	Cer 34:0;3	614.537
Cer	Cer 34:0;4	630.531
Cer	Cer 34:1;2	596.527
Cer	Cer 34:1;3	612.522
Cer	Cer 34:2;2	594.511
Cer	Cer 36:0;2	626.573
Cer	Cer 36:1;2	624.558
Cer	Cer 36:1;3	640.553
Cer	Cer 36:1;4	656.548
Cer	Cer 36:2;2	622.542
Cer	Cer 36:2;3	638.537
Cer	Cer 36:2;4	654.532
Cer	Cer 38:0;2	654.605
Cer	Cer 38:1;2	652.59
Cer	Cer 38:1;4	684.578
Cer	Cer 38:2;2	650.574
Cer	Cer 38:2;3	666.569
Cer	Cer 38:2;4	682.563
Cer	Cer 40:0;2	682.636
Cer	Cer 40:0;3	698.632
Cer	Cer 40:1;2	680.621
Cer	Cer 40:1;3	696.616
Cer	Cer 40:2;2	678.605
Cer	Cer 40:2;4	710.595
Cer	Cer 42:0;2	710.668
Cer	Cer 42:0;3	726.663
Cer	Cer 42:0;4	742.658
Cer	Cer 42:1;2	708.652
Cer	Cer 42:1;3	724.647
Cer	Cer 42:1;4	740.642
Cer	Cer 42:2;2	706.637
Cer	Cer 42:2;3	722.632
Cer	Cer 44:0;2	738.699
Cer	Cer 44:0;3	754.694
Cer	Cer 44:0;4	770.689
Cer	Cer 44:1;2	736.684
Cer	Cer 44:1;3	752.678
Cer	Cer 44:1;4	768.673
Cer	Cer 44:2;2	734.668
Chol	Chol	404.388
DAG	DAG 12:0;0_18:0;0	558.509
DAG	DAG 12:0;0_18:1;0	556.494
DAG	DAG 14:0;0_16:0;0	558.51
DAG	DAG 14:0;0_16:1;0	556.494
DAG	DAG 14:0;0_17:0;0	572.525
DAG	DAG 14:0;0_17:1;0	570.509
DAG	DAG 14:0;0_18:0;0	586.541
DAG	DAG 14:0;0_18:1;0	584.525
DAG	DAG 14:0;0_18:2;0	582.509
DAG	DAG 14:1;0_16:0;0	556.494
DAG	DAG 14:1;0_16:1;0	554.478
DAG	DAG 14:1;0_18:1;0	582.509
DAG	DAG 14:1;0_18:2;0	580.494
DAG	DAG 15:0;0_15:0;0	558.51
DAG	DAG 15:0;0_15:1;0	556.494
DAG	DAG 15:0;0_16:0;0	572.525
DAG	DAG 15:0;0_16:1;0	570.509
DAG	DAG 15:0;0_17:0;0	586.541
DAG	DAG 15:0;0_17:1;0	584.525
DAG	DAG 15:0;0_18:0;0	600.557
DAG	DAG 15:0;0_18:1;0	598.541
DAG	DAG 15:0;0_18:2;0	596.525
DAG	DAG 15:1;0_16:0;0	570.51
DAG	DAG 15:1;0_16:1;0	568.493
DAG	DAG 15:1;0_18:1;0	596.525
DAG	DAG 15:1;0_18:2;0	594.51
DAG	DAG 16:0;0_16:0;0	586.541
DAG	DAG 16:0;0_16:1;0	584.525
DAG	DAG 16:0;0_17:0;0	600.556
DAG	DAG 16:0;0_17:1;0	598.541
DAG	DAG 16:0;0_18:0;0	614.572
DAG	DAG 16:0;0_18:1;0	612.556
DAG	DAG 16:0;0_18:2;0	610.54
DAG	DAG 16:0;0_18:3;0	608.525
DAG	DAG 16:0;0_20:1;0	640.588
DAG	DAG 16:0;0_20:2;0	638.572
DAG	DAG 16:0;0_20:3;0	636.557
DAG	DAG 16:0;0_20:4;0	634.541
DAG	DAG 16:0;0_22:4;0	662.572
DAG	DAG 16:0;0_22:5;0	660.557
DAG	DAG 16:0;0_22:6;0	658.541
DAG	DAG 16:1;0_16:1;0	582.509
DAG	DAG 16:1;0_17:0;0	598.541
DAG	DAG 16:1;0_17:1;0	596.525
DAG	DAG 16:1;0_18:0;0	612.556
DAG	DAG 16:1;0_18:1;0	610.54
DAG	DAG 16:1;0_18:2;0	608.525
DAG	DAG 16:1;0_20:2;0	636.556
DAG	DAG 16:1;0_20:3;0	634.541
DAG	DAG 16:1;0_20:4;0	632.525
DAG	DAG 16:2;0_18:1;0	608.525
DAG	DAG 17:0;0_18:0;0	628.588
DAG	DAG 17:0;0_18:1;0	626.572
DAG	DAG 17:0;0_18:2;0	624.556
DAG	DAG 17:1;0_18:1;0	624.556
DAG	DAG 17:1;0_18:2;0	622.541
DAG	DAG 17:2;0_18:1;0	622.541
DAG	DAG 18:0;0_18:1;0	640.588
DAG	DAG 18:0;0_18:2;0	638.572
DAG	DAG 18:0;0_18:3;0	636.557
DAG	DAG 18:0;0_20:4;0	662.572
DAG	DAG 18:1;0_18:1;0	638.572
DAG	DAG 18:1;0_18:2;0	636.557
DAG	DAG 18:1;0_18:3;0	634.541
DAG	DAG 18:1;0_19:1;0	652.588
DAG	DAG 18:1;0_20:3;0	662.572
DAG	DAG 18:1;0_20:4;0	660.557
DAG	DAG 18:1;0_20:5;0	658.541
DAG	DAG 18:1;0_21:3;0	676.587
DAG	DAG 18:2;0_18:2;0	634.541
DAG	DAG 18:2;0_18:3;0	632.525
DAG	DAG 18:2;0_19:0;0	652.588
DAG	DAG 18:2;0_20:2;0	662.572
DAG	DAG 18:2;0_20:3;0	660.557
DAG	DAG 18:2;0_20:4;0	658.541
DAG	DAG 18:2;0_21:1;0	678.603
HexCer	HexCer 32:1;3	746.542
HexCer	HexCer 32:2;3	744.527
HexCer	HexCer 34:1;2	758.58
HexCer	HexCer 34:1;3	774.576
HexCer	HexCer 40:1;2	842.673
HexCer	HexCer 42:1;2	870.705
HexCer	HexCer 42:1;3	886.7
HexCer	HexCer 42:2;2	868.689
HexCer	HexCer 44:1;2	898.736
HexCer	HexCer 44:2;2	896.719
LPC	LPC 16:0;0	554.347
LPC	LPC 16:1;0	552.331
LPC	LPC 18:0;0	582.379
LPC	LPC 18:1;0	580.363
LPC	LPC 18:2;0	578.347
LPC	LPC 18:3;0	576.332
LPC	LPC 20:0;0	610.41
LPC	LPC 20:1;0	608.395
LPC	LPC 20:2;0	606.379
LPC	LPC 20:3;0	604.364
LPC	LPC 20:4;0	602.347
LPC	LPC 20:5;0	600.332
LPC	LPC 22:4;0	630.379
LPC	LPC 22:5;0	628.363
LPC	LPC 22:6;0	626.348
LPC O-	LPC O-16:0;0	540.368
LPC O-	LPC O-16:1;0	538.351
LPC O-	LPC O-18:0;0	568.399
LPC O-	LPC O-18:1;0	566.383
LPC O-	LPC O-18:2;0	564.368
LPE	LPE 14:1;0	422.231
LPE	LPE 16:0;0	452.279
LPE	LPE 16:1;0	450.264
LPE	LPE 18:0;0	480.31
LPE	LPE 18:1;0	478.295
LPE	LPE 18:2;0	476.279
LPE	LPE 20:0;0	508.342
LPE O-	LPE O-16:0;0	438.3
LPE O-	LPE O-16:1;0	436.284
LPE O-	LPE O-16:2;0	434.267
LPE O-	LPE O-18:0;0	466.331
LPE O-	LPE O-18:1;0	464.316
LPE O-	LPE O-18:2;0	462.3
PC	PC 10:1;0_10:1;0	620.357
PC	PC 12:0;0_16:0;0	736.515
PC	PC 12:0;0_18:0;0	764.546
PC	PC 14:0;0_16:0;0	764.546
PC	PC 14:0;0_17:0;0	778.562
PC	PC 14:0;0_18:0;0	792.578
PC	PC 14:0;0_18:1;0	790.562
PC	PC 14:0;0_18:2;0	788.546
PC	PC 14:0;0_20:3;0	814.562
PC	PC 14:0;0_20:4;0	812.546
PC	PC 14:0;0_22:5;0	838.562
PC	PC 15:0;0_15:0;0	764.546
PC	PC 15:0;0_16:0;0	778.562
PC	PC 15:0;0_17:0;0	792.577
PC	PC 15:0;0_18:0;0	806.593
PC	PC 15:0;0_18:1;0	804.578
PC	PC 15:0;0_18:2;0	802.562
PC	PC 15:0;0_20:2;0	830.593
PC	PC 15:0;0_20:3;0	828.578
PC	PC 15:0;0_20:4;0	826.562
PC	PC 15:0;0_20:5;0	824.546
PC	PC 15:0;0_22:5;0	852.577
PC	PC 15:0;0_22:6;0	850.561
PC	PC 16:0;0_16:0;0	792.577
PC	PC 16:0;0_16:1;0	790.562
PC	PC 16:0;0_16:2;0	788.546
PC	PC 16:0;0_17:1;0	804.578
PC	PC 16:0;0_17:2;0	802.562
PC	PC 16:0;0_18:0;0	820.609
PC	PC 16:0;0_18:1;0	818.593
PC	PC 16:0;0_18:2;0	816.578
PC	PC 16:0;0_18:3;0	814.562
PC	PC 16:0;0_19:1;0	832.609
PC	PC 16:0;0_19:2;0	830.593
PC	PC 16:0;0_19:3;0	828.578
PC	PC 16:0;0_20:0;0	848.64
PC	PC 16:0;0_20:1;0	846.624
PC	PC 16:0;0_20:2;0	844.608
PC	PC 16:0;0_20:3;0	842.593
PC	PC 16:0;0_20:4;0	840.577
PC	PC 16:0;0_20:5;0	838.562
PC	PC 16:0;0_21:4;0	854.593
PC	PC 16:0;0_21:5;0	852.577
PC	PC 16:0;0_22:1;0	874.656
PC	PC 16:0;0_22:2;0	872.64
PC	PC 16:0;0_22:3;0	870.624
PC	PC 16:0;0_22:4;0	868.608
PC	PC 16:0;0_22:5;0	866.593
PC	PC 16:0;0_22:6;0	864.577
PC	PC 16:0;0_24:0;0	904.702
PC	PC 16:0;0_24:4;0	896.64
PC	PC 16:0;0_24:5;0	894.624
PC	PC 16:0;0_24:6;0	892.608
PC	PC 16:1;0_16:1;0	788.546
PC	PC 16:1;0_17:0;0	804.578
PC	PC 16:1;0_17:1;0	802.562
PC	PC 16:1;0_18:0;0	818.593
PC	PC 16:1;0_18:1;0	816.578
PC	PC 16:1;0_18:2;0	814.562
PC	PC 16:1;0_18:3;0	812.547
PC	PC 16:1;0_20:2;0	842.593
PC	PC 16:1;0_20:3;0	840.577
PC	PC 16:1;0_20:4;0	838.562
PC	PC 16:1;0_22:4;0	866.592
PC	PC 16:1;0_22:5;0	864.577
PC	PC 16:2;0_18:1;0	814.563
PC	PC 16:2;0_18:2;0	812.547
PC	PC 17:0;0_18:1;0	832.609
PC	PC 17:0;0_18:2;0	830.593
PC	PC 17:0;0_18:3;0	828.578
PC	PC 17:0;0_20:2;0	858.624
PC	PC 17:0;0_20:3;0	856.609
PC	PC 17:0;0_20:4;0	854.593
PC	PC 17:0;0_20:5;0	852.577
PC	PC 17:0;0_20:6;0	850.561
PC	PC 17:0;0_22:4;0	882.624
PC	PC 17:0;0_22:5;0	880.609
PC	PC 17:0;0_22:6;0	878.593
PC	PC 17:1;0_18:0;0	832.609
PC	PC 17:1;0_18:1;0	830.593
PC	PC 17:1;0_18:2;0	828.577
PC	PC 17:1;0_18:3;0	826.561
PC	PC 17:1;0_20:2;0	856.609
PC	PC 17:1;0_20:3;0	854.592
PC	PC 17:1;0_20:4;0	852.577
PC	PC 17:1;0_20:5;0	850.561
PC	PC 17:2;0_18:0;0	830.593
PC	PC 17:2;0_18:1;0	828.578
PC	PC 18:0;0_18:1;0	846.624
PC	PC 18:0;0_18:2;0	844.608
PC	PC 18:0;0_18:3;0	842.593
PC	PC 18:0;0_19:2;0	858.624
PC	PC 18:0;0_19:3;0	856.609
PC	PC 18:0;0_20:1;0	874.656
PC	PC 18:0;0_20:2;0	872.64
PC	PC 18:0;0_20:3;0	870.624
PC	PC 18:0;0_20:4;0	868.608
PC	PC 18:0;0_20:5;0	866.593
PC	PC 18:0;0_21:4;0	882.624
PC	PC 18:0;0_22:3;0	898.656
PC	PC 18:0;0_22:4;0	896.64
PC	PC 18:0;0_22:5;0	894.625
PC	PC 18:0;0_22:6;0	892.609
PC	PC 18:0;0_24:4;0	924.671
PC	PC 18:0;0_24:5;0	922.655
PC	PC 18:1;0_18:1;0	844.608
PC	PC 18:1;0_18:2;0	842.593
PC	PC 18:1;0_18:3;0	840.577
PC	PC 18:1;0_19:1;0	858.625
PC	PC 18:1;0_19:2;0	856.609
PC	PC 18:1;0_20:0;0	874.656
PC	PC 18:1;0_20:1;0	872.64
PC	PC 18:1;0_20:2;0	870.624
PC	PC 18:1;0_20:3;0	868.608
PC	PC 18:1;0_20:4;0	866.593
PC	PC 18:1;0_20:5;0	864.577
PC	PC 18:1;0_22:1;0	900.671
PC	PC 18:1;0_22:4;0	894.625
PC	PC 18:1;0_22:5;0	892.609
PC	PC 18:1;0_22:6;0	890.593
PC	PC 18:2;0_18:2;0	840.577
PC	PC 18:2;0_18:3;0	838.562
PC	PC 18:2;0_19:0;0	858.624
PC	PC 18:2;0_19:1;0	856.609
PC	PC 18:2;0_19:2;0	854.593
PC	PC 18:2;0_20:0;0	872.64
PC	PC 18:2;0_20:1;0	870.624
PC	PC 18:2;0_20:2;0	868.608
PC	PC 18:2;0_20:3;0	866.593
PC	PC 18:2;0_20:4;0	864.577
PC	PC 18:2;0_22:0;0	900.672
PC	PC 18:2;0_22:1;0	898.656
PC	PC 18:2;0_22:4;0	892.608
PC	PC 18:2;0_22:5;0	890.593
PC	PC 19:0;0_20:4;0	882.624
PC	PC 19:1;0_20:4;0	880.609
PC	PC 20:0;0_20:4;0	896.64
PC	PC 20:1;0_20:3;0	896.64
PC	PC 20:1;0_20:4;0	894.625
PC	PC 20:1;0_20:5;0	892.608
PC	PC 20:2;0_20:2;0	896.641
PC	PC 20:2;0_20:3;0	894.625
PC	PC 20:2;0_20:4;0	892.609
PC	PC 20:3;0_20:3;0	892.609
PC	PC 20:3;0_20:4;0	890.593
PC	PC 20:4;0_22:1;0	922.656
PC O-	PC O-16:0;0/16:0;0	778.598
PC O-	PC O-16:0;0/16:1;0	776.582
PC O-	PC O-16:0;0/18:0;0	806.63
PC O-	PC O-16:0;0/18:1;0	804.614
PC O-	PC O-16:0;0/18:2;0	802.598
PC O-	PC O-16:0;0/18:3;0	800.583
PC O-	PC O-16:0;0/20:1;0	832.645
PC O-	PC O-16:0;0/20:2;0	830.63
PC O-	PC O-16:0;0/20:3;0	828.614
PC O-	PC O-16:0;0/20:4;0	826.598
PC O-	PC O-16:0;0/20:5;0	824.582
PC O-	PC O-16:0;0/22:3;0	856.645
PC O-	PC O-16:0;0/22:4;0	854.629
PC O-	PC O-16:0;0/22:5;0	852.613
PC O-	PC O-16:0;0/22:6;0	850.598
PC O-	PC O-16:0;0/24:4;0	882.66
PC O-	PC O-16:1;0/16:0;0	776.582
PC O-	PC O-16:1;0/16:1;0	774.567
PC O-	PC O-16:1;0/18:0;0	804.614
PC O-	PC O-16:1;0/18:1;0	802.598
PC O-	PC O-16:1;0/18:2;0	800.583
PC O-	PC O-16:1;0/18:3;0	798.567
PC O-	PC O-16:1;0/20:1;0	830.63
PC O-	PC O-16:1;0/20:2;0	828.614
PC O-	PC O-16:1;0/20:3;0	826.598
PC O-	PC O-16:1;0/20:4;0	824.582
PC O-	PC O-16:1;0/20:5;0	822.567
PC O-	PC O-16:1;0/22:3;0	854.629
PC O-	PC O-16:1;0/22:4;0	852.613
PC O-	PC O-16:1;0/22:5;0	850.598
PC O-	PC O-16:1;0/22:6;0	848.582
PC O-	PC O-16:2;0/16:0;0	774.567
PC O-	PC O-16:2;0/16:1;0	772.551
PC O-	PC O-16:2;0/18:0;0	802.598
PC O-	PC O-16:2;0/18:1;0	800.583
PC O-	PC O-16:2;0/18:2;0	798.567
PC O-	PC O-16:2;0/20:3;0	824.582
PC O-	PC O-16:2;0/20:4;0	822.567
PC O-	PC O-17:0;0/15:0;0	778.598
PC O-	PC O-17:0;0/17:0;0	806.63
PC O-	PC O-17:0;0/17:1;0	804.614
PC O-	PC O-17:0;0/17:2;0	802.599
PC O-	PC O-17:0;0/18:3;0	814.598
PC O-	PC O-17:0;0/19:2;0	830.63
PC O-	PC O-17:0;0/19:3;0	828.614
PC O-	PC O-17:0;0/20:5;0	838.597
PC O-	PC O-17:0;0/21:4;0	854.629
PC O-	PC O-17:0;0/21:5;0	852.613
PC O-	PC O-17:1;0/15:0;0	776.582
PC O-	PC O-17:1;0/17:0;0	804.614
PC O-	PC O-17:1;0/17:1;0	802.598
PC O-	PC O-17:1;0/18:2;0	814.598
PC O-	PC O-17:1;0/18:3;0	812.582
PC O-	PC O-17:1;0/20:4;0	838.597
PC O-	PC O-17:1;0/20:5;0	836.581
PC O-	PC O-17:2;0/17:0;0	802.598
PC O-	PC O-17:2;0/18:1;0	814.598
PC O-	PC O-17:2;0/18:2;0	812.581
PC O-	PC O-17:2;0/18:3;0	810.566
PC O-	PC O-17:2;0/20:4;0	836.582
PC O-	PC O-18:0;0/14:0;0	778.598
PC O-	PC O-18:0;0/16:0;0	806.63
PC O-	PC O-18:0;0/16:1;0	804.614
PC O-	PC O-18:0;0/18:1;0	832.645
PC O-	PC O-18:0;0/18:2;0	830.63
PC O-	PC O-18:0;0/18:3;0	828.614
PC O-	PC O-18:0;0/20:3;0	856.645
PC O-	PC O-18:0;0/20:4;0	854.629
PC O-	PC O-18:0;0/20:5;0	852.614
PC O-	PC O-18:0;0/20:6;0	850.598
PC O-	PC O-18:0;0/22:4;0	882.66
PC O-	PC O-18:0;0/22:5;0	880.645
PC O-	PC O-18:0;0/22:6;0	878.629
PC O-	PC O-18:1;0/14:0;0	776.582
PC O-	PC O-18:1;0/16:0;0	804.614
PC O-	PC O-18:1;0/16:1;0	802.598
PC O-	PC O-18:1;0/18:0;0	832.645
PC O-	PC O-18:1;0/18:1;0	830.63
PC O-	PC O-18:1;0/18:2;0	828.614
PC O-	PC O-18:1;0/18:3;0	826.598
PC O-	PC O-18:1;0/20:2;0	856.645
PC O-	PC O-18:1;0/20:3;0	854.629
PC O-	PC O-18:1;0/20:4;0	852.613
PC O-	PC O-18:1;0/20:5;0	850.598
PC O-	PC O-18:1;0/22:3;0	882.661
PC O-	PC O-18:1;0/22:4;0	880.645
PC O-	PC O-18:1;0/22:5;0	878.629
PC O-	PC O-18:1;0/22:6;0	876.613
PC O-	PC O-18:2;0/14:0;0	774.567
PC O-	PC O-18:2;0/16:0;0	802.598
PC O-	PC O-18:2;0/16:1;0	800.583
PC O-	PC O-18:2;0/18:0;0	830.63
PC O-	PC O-18:2;0/18:1;0	828.614
PC O-	PC O-18:2;0/18:2;0	826.598
PC O-	PC O-18:2;0/18:3;0	824.582
PC O-	PC O-18:2;0/20:1;0	856.645
PC O-	PC O-18:2;0/20:2;0	854.629
PC O-	PC O-18:2;0/20:3;0	852.614
PC O-	PC O-18:2;0/20:4;0	850.598
PC O-	PC O-18:2;0/20:5;0	848.582
PC O-	PC O-18:2;0/22:4;0	878.629
PC O-	PC O-18:2;0/22:5;0	876.613
PC O-	PC O-18:2;0/22:6;0	874.597
PE	PE 16:0;0_16:1;0	688.493
PE	PE 16:0;0_18:0;0	718.541
PE	PE 16:0;0_18:1;0	716.525
PE	PE 16:0;0_18:2;0	714.509
PE	PE 16:0;0_18:3;0	712.494
PE	PE 16:0;0_20:1;0	744.557
PE	PE 16:0;0_20:2;0	742.541
PE	PE 16:0;0_20:3;0	740.525
PE	PE 16:0;0_20:4;0	738.509
PE	PE 16:0;0_20:5;0	736.494
PE	PE 16:0;0_22:4;0	766.541
PE	PE 16:0;0_22:5;0	764.525
PE	PE 16:0;0_22:6;0	762.509
PE	PE 16:1;0_16:1;0	686.478
PE	PE 16:1;0_18:0;0	716.525
PE	PE 16:1;0_18:1;0	714.509
PE	PE 16:1;0_18:2;0	712.494
PE	PE 16:1;0_19:1;0	728.525
PE	PE 16:1;0_20:3;0	738.51
PE	PE 16:1;0_20:4;0	736.493
PE	PE 16:1;0_22:5;0	762.509
PE	PE 17:0;0_18:2;0	728.525
PE	PE 17:0;0_20:4;0	752.525
PE	PE 17:1;0_17:1;0	714.509
PE	PE 17:1;0_18:1;0	728.525
PE	PE 18:0;0_18:0;0	746.571
PE	PE 18:0;0_18:1;0	744.556
PE	PE 18:0;0_18:2;0	742.541
PE	PE 18:0;0_18:3;0	740.525
PE	PE 18:0;0_20:2;0	770.572
PE	PE 18:0;0_20:3;0	768.556
PE	PE 18:0;0_20:4;0	766.54
PE	PE 18:0;0_20:5;0	764.525
PE	PE 18:0;0_22:4;0	794.571
PE	PE 18:0;0_22:5;0	792.556
PE	PE 18:0;0_22:6;0	790.541
PE	PE 18:1;0_18:1;0	742.541
PE	PE 18:1;0_18:2;0	740.525
PE	PE 18:1;0_18:3;0	738.509
PE	PE 18:1;0_20:1;0	770.572
PE	PE 18:1;0_20:2;0	768.556
PE	PE 18:1;0_20:3;0	766.54
PE	PE 18:1;0_20:4;0	764.525
PE	PE 18:1;0_20:5;0	762.509
PE	PE 18:1;0_22:4;0	792.557
PE	PE 18:1;0_22:5;0	790.541
PE	PE 18:1;0_22:6;0	788.526
PE	PE 18:2;0_18:2;0	738.509
PE	PE 18:2;0_18:3;0	736.494
PE	PE 18:2;0_20:1;0	768.556
PE	PE 18:2;0_20:2;0	766.54
PE	PE 18:2;0_20:3;0	764.525
PE	PE 18:2;0_20:4;0	762.509
PE	PE 20:1;0_20:4;0	792.557
PE	PE 20:2;0_20:4;0	790.541
PE O-	PE O-16:0;0/18:2;0	700.53
PE O-	PE O-16:0;0/20:3;0	726.546
PE O-	PE O-16:0;0/20:4;0	724.53
PE O-	PE O-16:0;0/20:5;0	722.514
PE O-	PE O-16:0;0/22:4;0	752.562
PE O-	PE O-16:0;0/22:5;0	750.546
PE O-	PE O-16:0;0/22:6;0	748.53
PE O-	PE O-16:1;0/18:1;0	700.53
PE O-	PE O-16:1;0/18:2;0	698.514
PE O-	PE O-16:1;0/20:1;0	728.561
PE O-	PE O-16:1;0/20:2;0	726.546
PE O-	PE O-16:1;0/20:3;0	724.53
PE O-	PE O-16:1;0/20:4;0	722.514
PE O-	PE O-16:1;0/20:5;0	720.499
PE O-	PE O-16:1;0/22:3;0	752.561
PE O-	PE O-16:1;0/22:4;0	750.545
PE O-	PE O-16:1;0/22:5;0	748.53
PE O-	PE O-16:1;0/22:6;0	746.515
PE O-	PE O-16:2;0/18:0;0	700.53
PE O-	PE O-16:2;0/18:1;0	698.514
PE O-	PE O-16:2;0/20:4;0	720.499
PE O-	PE O-17:0;0/18:3;0	712.53
PE O-	PE O-17:0;0/20:4;0	738.543
PE O-	PE O-17:0;0/20:5;0	736.53
PE O-	PE O-17:0;0/22:5;0	764.561
PE O-	PE O-17:0;0/22:6;0	762.545
PE O-	PE O-17:1;0/17:1;0	700.53
PE O-	PE O-17:1;0/18:2;0	712.53
PE O-	PE O-17:1;0/20:3;0	738.543
PE O-	PE O-17:1;0/20:4;0	736.529
PE O-	PE O-17:1;0/20:5;0	734.514
PE O-	PE O-17:1;0/22:5;0	762.546
PE O-	PE O-17:1;0/22:6;0	760.53
PE O-	PE O-17:2;0/17:1;0	698.515
PE O-	PE O-17:2;0/18:1;0	712.53
PE O-	PE O-17:2;0/19:1;0	726.546
PE O-	PE O-17:2;0/20:3;0	736.53
PE O-	PE O-17:2;0/20:4;0	734.514
PE O-	PE O-18:0;0/18:2;0	728.561
PE O-	PE O-18:0;0/18:3;0	726.546
PE O-	PE O-18:0;0/19:5;0	736.53
PE O-	PE O-18:0;0/20:3;0	754.577
PE O-	PE O-18:0;0/20:4;0	752.561
PE O-	PE O-18:0;0/20:5;0	750.546
PE O-	PE O-18:0;0/22:5;0	778.577
PE O-	PE O-18:0;0/22:6;0	776.561
PE O-	PE O-18:1;0/16:1;0	700.53
PE O-	PE O-18:1;0/18:1;0	728.561
PE O-	PE O-18:1;0/18:2;0	726.546
PE O-	PE O-18:1;0/18:3;0	724.53
PE O-	PE O-18:1;0/20:2;0	754.577
PE O-	PE O-18:1;0/20:3;0	752.561
PE O-	PE O-18:1;0/20:4;0	750.545
PE O-	PE O-18:1;0/20:5;0	748.53
PE O-	PE O-18:1;0/22:4;0	778.577
PE O-	PE O-18:1;0/22:5;0	776.56
PE O-	PE O-18:1;0/22:6;0	774.546
PE O-	PE O-18:2;0/16:0;0	700.53
PE O-	PE O-18:2;0/16:1;0	698.515
PE O-	PE O-18:2;0/17:1;0	712.53
PE O-	PE O-18:2;0/18:0;0	728.562
PE O-	PE O-18:2;0/18:1;0	726.546
PE O-	PE O-18:2;0/18:2;0	724.53
PE O-	PE O-18:2;0/18:3;0	722.515
PE O-	PE O-18:2;0/20:1;0	754.576
PE O-	PE O-18:2;0/20:2;0	752.561
PE O-	PE O-18:2;0/20:3;0	750.545
PE O-	PE O-18:2;0/20:4;0	748.53
PE O-	PE O-18:2;0/20:5;0	746.515
PE O-	PE O-18:2;0/22:4;0	776.56
PE O-	PE O-18:2;0/22:5;0	774.546
PE O-	PE O-18:2;0/22:6;0	772.53
PI	PI 14:0;0_18:0;0	809.52
PI	PI 14:0;0_18:1;0	807.505
PI	PI 16:0;0_16:1;0	807.505
PI	PI 16:0;0_17:0;0	823.535
PI	PI 16:0;0_18:0;0	837.551
PI	PI 16:0;0_18:1;0	835.536
PI	PI 16:0;0_18:2;0	833.52
PI	PI 16:0;0_20:1;0	863.566
PI	PI 16:0;0_20:2;0	861.551
PI	PI 16:0;0_20:3;0	859.535
PI	PI 16:0;0_20:4;0	857.519
PI	PI 16:0;0_22:4;0	885.551
PI	PI 16:0;0_22:5;0	883.535
PI	PI 16:0;0_22:6;0	881.52
PI	PI 16:1;0_18:0;0	835.536
PI	PI 16:1;0_18:1;0	833.52
PI	PI 16:1;0_20:1;0	861.55
PI	PI 16:1;0_20:2;0	859.534
PI	PI 16:1;0_20:3;0	857.519
PI	PI 16:1;0_22:5;0	881.519
PI	PI 16:2;0_18:0;0	833.52
PI	PI 17:0;0_17:0;0	837.551
PI	PI 17:0;0_18:0;0	851.566
PI	PI 17:0;0_18:2;0	847.535
PI	PI 17:0;0_20:4;0	871.535
PI	PI 17:1;0_17:1;0	833.52
PI	PI 18:0;0_18:0;0	865.58
PI	PI 18:0;0_18:1;0	863.567
PI	PI 18:0;0_18:2;0	861.551
PI	PI 18:0;0_18:3;0	859.535
PI	PI 18:0;0_20:1;0	891.596
PI	PI 18:0;0_20:2;0	889.582
PI	PI 18:0;0_20:3;0	887.567
PI	PI 18:0;0_20:4;0	885.551
PI	PI 18:0;0_20:5;0	883.535
PI	PI 18:0;0_22:4;0	913.584
PI	PI 18:0;0_22:5;0	911.567
PI	PI 18:0;0_22:6;0	909.551
PI	PI 18:1;0_18:1;0	861.551
PI	PI 18:1;0_18:2;0	859.535
PI	PI 18:1;0_18:3;0	857.519
PI	PI 18:1;0_20:0;0	891.596
PI	PI 18:1;0_20:1;0	889.582
PI	PI 18:1;0_20:2;0	887.567
PI	PI 18:1;0_20:3;0	885.551
PI	PI 18:1;0_20:4;0	883.535
PI	PI 18:1;0_22:5;0	909.551
PI	PI 18:2;0_18:2;0	857.519
PI	PI 18:2;0_20:0;0	889.583
PI	PI 18:2;0_20:1;0	887.567
PI	PI 18:2;0_20:2;0	885.55
PI	PI 18:2;0_20:3;0	883.535
PI	PI 18:2;0_20:4;0	881.52
PI	PI 20:0;0_20:4;0	913.583
PI	PI 20:1;0_20:4;0	911.567
PI	PI 20:2;0_20:4;0	909.551
PI	PI 20:3;0_20:3;0	909.551
SM	SM 32:1;2	733.551
SM	SM 32:1;3	749.546
SM	SM 32:2;2	731.536
SM	SM 34:0;2	763.599
SM	SM 34:0;4	795.589
SM	SM 34:1;2	761.582
SM	SM 34:1;3	777.577
SM	SM 34:2;2	759.567
SM	SM 34:2;3	775.562
SM	SM 36:0;2	791.63
SM	SM 36:0;4	823.619
SM	SM 36:1;2	789.614
SM	SM 36:1;3	805.609
SM	SM 36:2;2	787.599
SM	SM 36:2;3	803.594
SM	SM 36:2;4	819.588
SM	SM 38:0;2	819.662
SM	SM 38:1;2	817.645
SM	SM 38:1;3	833.639
SM	SM 38:2;2	815.63
SM	SM 38:2;3	831.624
SM	SM 40:0;2	847.692
SM	SM 40:1;2	845.676
SM	SM 40:1;3	861.671
SM	SM 40:2;2	843.661
SM	SM 40:2;3	859.656
SM	SM 42:1;2	873.708
SM	SM 42:1;3	889.703
SM	SM 42:1;4	905.697
SM	SM 42:2;2	871.692
SM	SM 42:2;3	887.687
SM	SM 42:2;4	903.682
SM	SM 44:2;2	899.724
TAG	TAG 36:0;0	656.583
TAG	TAG 38:0;0	684.613
TAG	TAG 38:1;0	682.598
TAG	TAG 40:0;0	712.645
TAG	TAG 40:1;0	710.629
TAG	TAG 40:2;0	708.614
TAG	TAG 41:0;0	726.661
TAG	TAG 42:0;0	740.677
TAG	TAG 42:1;0	738.661
TAG	TAG 42:2;0	736.645
TAG	TAG 42:3;0	734.629
TAG	TAG 43:0;0	754.693
TAG	TAG 43:1;0	752.677
TAG	TAG 44:0;0	768.707
TAG	TAG 44:1;0	766.692
TAG	TAG 44:2;0	764.676
TAG	TAG 44:3;0	762.66
TAG	TAG 45:0;0	782.723
TAG	TAG 45:1;0	780.708
TAG	TAG 45:2;0	778.692
TAG	TAG 46:0;0	796.739
TAG	TAG 46:1;0	794.723
TAG	TAG 46:2;0	792.707
TAG	TAG 46:3;0	790.692
TAG	TAG 47:0;0	810.755
TAG	TAG 47:1;0	808.738
TAG	TAG 47:2;0	806.723
TAG	TAG 47:3;0	804.707
TAG	TAG 48:0;0	824.77
TAG	TAG 48:1;0	822.754
TAG	TAG 48:2;0	820.739
TAG	TAG 48:3;0	818.723
TAG	TAG 48:4;0	816.707
TAG	TAG 49:0;0	838.786
TAG	TAG 49:1;0	836.77
TAG	TAG 49:2;0	834.755
TAG	TAG 49:3;0	832.739
TAG	TAG 49:4;0	830.723
TAG	TAG 50:1;0	850.785
TAG	TAG 50:2;0	848.77
TAG	TAG 50:3;0	846.755
TAG	TAG 50:4;0	844.739
TAG	TAG 50:5;0	842.723
TAG	TAG 50:6;0	840.708
TAG	TAG 51:1;0	864.802
TAG	TAG 51:2;0	862.786
TAG	TAG 51:3;0	860.77
TAG	TAG 51:4;0	858.755
TAG	TAG 51:5;0	856.739
TAG	TAG 52:1;0	878.816
TAG	TAG 52:2;0	876.801
TAG	TAG 52:3;0	874.786
TAG	TAG 52:4;0	872.77
TAG	TAG 52:5;0	870.755
TAG	TAG 52:6;0	868.74
TAG	TAG 52:7;0	866.724
TAG	TAG 53:0;0	894.848
TAG	TAG 53:1;0	892.833
TAG	TAG 53:2;0	890.817
TAG	TAG 53:3;0	888.801
TAG	TAG 53:4;0	886.785
TAG	TAG 53:5;0	884.77
TAG	TAG 53:6;0	882.754
TAG	TAG 54:0;0	908.864
TAG	TAG 54:1;0	906.848
TAG	TAG 54:2;0	904.832
TAG	TAG 54:3;0	902.817
TAG	TAG 54:4;0	900.801
TAG	TAG 54:5;0	898.786
TAG	TAG 54:6;0	896.77
TAG	TAG 54:7;0	894.754
TAG	TAG 54:8;0	892.739
TAG	TAG 55:2;0	918.848
TAG	TAG 55:3;0	916.832
TAG	TAG 55:4;0	914.817
TAG	TAG 55:5;0	912.801
TAG	TAG 55:6;0	910.785
TAG	TAG 56:1;0	934.88
TAG	TAG 56:2;0	932.865
TAG	TAG 56:3;0	930.849
TAG	TAG 56:4;0	928.833
TAG	TAG 56:5;0	926.817
TAG	TAG 56:6;0	924.802
TAG	TAG 56:7;0	922.786
TAG	TAG 56:8;0	920.77
TAG	TAG 56:9;0	918.754
TAG	TAG 57:2;0	946.879
TAG	TAG 57:3;0	944.864
TAG	TAG 58:10;0	944.769
TAG	TAG 58:11;0	942.754
TAG	TAG 58:2;0	960.895
TAG	TAG 58:3;0	958.88
TAG	TAG 58:4;0	956.864
TAG	TAG 58:5;0	954.848
TAG	TAG 58:6;0	952.833
TAG	TAG 58:7;0	950.817
TAG	TAG 58:8;0	948.801
TAG	TAG 58:9;0	946.785
TAG	TAG 60:3;0	986.911
TAG	TAG 60:4;0	984.895
